# Supplementary material for: Parental Prepuberty Overweight and Offspring Lung Function
Source: Nutrients. 2022 Apr 4;14(7):1506. doi: 10.3390/nu14071506 (PMC9002985; doi:10.3390/nu14071506)
Supplement: Supplementary file 1 [file nutrients-14-01506-s001.zip]

Archive with 1 entries (1 files):
- nutrients-1624826-supplementary.pdf
